# Supplementary material for: Quaternized Chitosan Thiol Hydrogel-Thickened Nanoemulsion: A Multifunctional Platform for Upgrading the Topical Applications of Virgin Olive Oil
Source: Pharmaceutics. 2022 Jun 22;14(7):1319. doi: 10.3390/pharmaceutics14071319 (PMC9320276; doi:10.3390/pharmaceutics14071319)
Supplement: Supplementary file 1 [file pharmaceutics-14-01319-s001.zip]

Archive with 1 entries (1 files):
- pharmaceutics-1767266-supplementary.pdf
